# Supplementary material for: A High-Performance Liquid Chromatography—Mass Spectrometry Method for Simultaneous Determination of Vancomycin, Meropenem, and Valproate in Patients with Post-Craniotomy Infection
Source: Molecules. 2023 Mar 7;28(6):2439. doi: 10.3390/molecules28062439 (PMC10051502; doi:10.3390/molecules28062439)
Supplement: Supplementary file 1 [file molecules-28-02439-s001.zip]

Archive with 1 entries (1 files):
- molecules-2128657-supplementary.jpg
